# Supplementary material for: The satellite DNA AflaSAT-1 in the A and B chromosomes of the grasshopper Abracris flavolineata
Source: BMC Genet. 2017 Aug 29;18:81. doi: 10.1186/s12863-017-0548-9 (PMC5575873; doi:10.1186/s12863-017-0548-9)
Supplement: Supplementary file 1 — qPCR data of gDNA used to calculate the sequence dose by Ct method of relative quantification (Nguyen et al. 2013). Gene dosage ratios (GDR) of the target genes were compared with autosomal gene Hsp70. (XLSX 90 kb) [file 12863_2017_548_MOESM1_ESM.xlsx]

## Sheet: Sheet1
Sample	Target	Ct	Ct Mean	GDR		Sample	GDR Mean	SD
RCmale0B-1	Hsp70	33.7906	33.7082			Rio Claro/SP-male_0B	4.29188e+08	1.5859e+08
RCmale0B-1	Hsp70	33.6257		3.04892e+08		Rio Claro/SP-male_1B	5.818e+08	1.18341e+08
RCmale0B-1	SAT	5.4864	5.52443			Rio Claro/SP-female_0B	7.15041e+08	1.8962e+08
RCmale0B-1	SAT	5.56246				Cabo/PE-male_0B	3.99462e+08	1.1109e+08
RCmale0B-2	Hsp70	34.1193	34.0144			Sta Bárbara do Pará/PA-male_0B	4.32385e+08	1.20088e+08
RCmale0B-2	Hsp70	33.9096		6.36694e+08		Posadas/AR-male_0B	4.78346e+08	2.34413e+08
RCmale0B-2	SAT	4.81727	4.76838
RCmale0B-2	SAT	4.71949
RCmale0B-3	Hsp70	33.3044	33.5037
RCmale0B-3	Hsp70	33.703		4.69687e+08
RCmale0B-3	SAT	4.5069	4.69658
RCmale0B-3	SAT	4.88626
RCmale0B-4	Hsp70	33.8142	33.896
RCmale0B-4	Hsp70	33.9778		3.05478e+08
RCmale0B-4	SAT	5.90989	5.70954
RCmale0B-4	SAT	5.50919
RCmale1B-1	Hsp70	33.9757	33.9166
RCmale1B-1	Hsp70	33.8576		5.90671e+08
RCmale1B-1	SAT	5.03009	4.77886
RCmale1B-1	SAT	4.52763
RCmale1B-2	Hsp70	33.4022	33.6398
RCmale1B-2	Hsp70	33.8773		6.27473e+08
RCmale1B-2	SAT	4.50549	4.41477
RCmale1B-2	SAT	4.32406
RCmale1B-3	Hsp70	33.9735	33.5336
RCmale1B-3	Hsp70	33.0936		4.16034e+08
RCmale1B-3	SAT	4.85878	4.90142
RCmale1B-3	SAT	4.94407
RCmale1B-4	Hsp70	34.4621	34.5518
RCmale1B-4	Hsp70	34.6414		6.93023e+08
RCmale1B-4	SAT	5.13266	5.18346
RCmale1B-4	SAT	5.23426
RCfemale0B-1	Hsp70	34.6044	34.6857
RCfemale0B-1	Hsp70	34.767		5.48464e+08
RCfemale0B-1	SAT	5.80281	5.6549
RCfemale0B-1	SAT	5.507
RCfemale0B-2	Hsp70	35.0364	35.1128
RCfemale0B-2	Hsp70	35.1892		6.72861e+08
RCfemale0B-2	SAT	5.73477	5.78706
RCfemale0B-2	SAT	5.83934
RCfemale0B-3	Hsp70	35.8086	35.581
RCfemale0B-3	Hsp70	35.3535		9.87572e+08
RCfemale0B-3	SAT	5.7575	5.70174
RCfemale0B-3	SAT	5.64597
RCfemale0B-4	Hsp70	34.217	34.4179
RCfemale0B-4	Hsp70	34.6188		6.51266e+08
RCfemale0B-4	SAT	5.1922	5.13924
RCfemale0B-4	SAT	5.08628
PEmale0B-1	Hsp70	34.6949	34.6018
PEmale0B-1	Hsp70	34.5088		3.13696e+08
PEmale0B-1	SAT	6.45853	6.37703
PEmale0B-1	SAT	6.29553
PEmale0B-2	Hsp70	34.1073	34.1964
PEmale0B-2	Hsp70	34.2856		3.50696e+08
PEmale0B-2	SAT	5.91308	5.8108
PEmale0B-2	SAT	5.70852
PEmale0B-3	Hsp70	34.1753	34.1862
PEmale0B-3	Hsp70	34.1971		5.62225e+08
PEmale0B-3	SAT	5.24636	5.11964
PEmale0B-3	SAT	4.99292
PEmale0B-4	Hsp70	35.0757	34.7389
PEmale0B-4	Hsp70	34.4022		3.71232e+08
PEmale0B-4	SAT	6.28756	6.27116
PEmale0B-4	SAT	6.25477
PAmale0B-1	Hsp70	34.8282	34.7295
PAmale0B-1	Hsp70	34.6309		4.37388e+08
PAmale0B-1	SAT	5.99807	6.0252
PAmale0B-1	SAT	6.05233
PAmale0B-2	Hsp70	33.2278	33.2215
PAmale0B-2	Hsp70	33.2151		2.73039e+08
PAmale0B-2	SAT	5.36252	5.19692
PAmale0B-2	SAT	5.03133
PAmale0B-3	Hsp70	33.6363	33.6747
PAmale0B-3	Hsp70	33.7132		4.55076e+08
PAmale0B-3	SAT	4.91471	4.9132
PAmale0B-3	SAT	4.91168
PAmale0B-4	Hsp70	34.6021	34.7006
PAmale0B-4	Hsp70	34.7991		5.64036e+08
PAmale0B-4	SAT	5.71514	5.62937
PAmale0B-4	SAT	5.5436
ARGmale0B-1	Hsp70	33.2722	33.3411
ARGmale0B-1	Hsp70	33.41		3.03006e+08
ARGmale0B-1	SAT	5.29784	5.16633
ARGmale0B-1	SAT	5.03482
ARGmale0B-2	Hsp70	34.1699	33.8581
ARGmale0B-2	Hsp70	33.5463		4.39228e+08
ARGmale0B-2	SAT	5.296	5.1477
ARGmale0B-2	SAT	4.99939
ARGmale0B-3	Hsp70	34.5811	34.3561
ARGmale0B-3	Hsp70	34.131		8.19646e+08
ARGmale0B-3	SAT	4.79001	4.74563
ARGmale0B-3	SAT	4.70125
ARGmale0B-4	Hsp70	33.9569	33.8126
ARGmale0B-4	Hsp70	33.6683		3.51505e+08
ARGmale0B-4	SAT	5.27179	5.42367
ARGmale0B-4	SAT	5.57555
